# Supplementary material for: EchinoDB, an application for comparative transcriptomics of deeply-sampled clades of echinoderms
Source: BMC Bioinformatics. 2016 Jan 22;17:48. doi: 10.1186/s12859-016-0883-2 (PMC4724074; doi:10.1186/s12859-016-0883-2)
Supplement: Additional file 1: — Table of 42 echinoderm specimens used for RNA-seq data that are contained in http://echinodb.uncc.edu. The BJ number is an internal reference code. The voucher number represents where any residual tissues and metadata are stored. RAW indicates the number of raw reads produced by Illumina sequencing. Quality filter and adapter removal indicates the number of reads remaining following fastxtoolkit quality filter of Q score > 20 and removal of adapter regions. Percent reads remaining indicates the fraction of raw reads retained after quality filtering and adapter removal. Percentage Reads removed indicates the fraction of reads removed by quality filtering and adapter removal from the raw reads. Number of Amino Acid Sequences Participating in Orthologous Clusters indicates number of contigs for each species that participated in orthoclusters. Note that contigs may be partially overlapping and redundant. NCBI BioProject Accession number indicates where the contigs have been submitted to NCBI (note the orthoclusters only exist on http://echinodb.uncc.edu). (XLSX 33 kb) [file 12859_2016_883_MOESM1_ESM.xlsx]

## Sheet: Main Table
BJ	Genus	Species	Voucher	RAW	After Quality filter and adapter removal	Percent Reads remaining	Percentage Reads removed	Number of Amino Acid Sequences Participating in Orthologous Clusters	NCBI BioProject Accession number
1	Psathryometra	fragilis	SIO-BIC E4567	51808244	47195245	0.91096	0.0890399	6651	PRJNA299480
2	Xyloplax	sp.	SIO-BIC E6809	61076078	57240185	0.937195	0.0628052	17993	PRJNA299326
4	Echinaster	spinulosus	specimen consumed in study	58483838	55409121	0.947426	0.0525738	13844	PRJNA299548
5	Ophiocoma	wendtii	specimen consumed in study	39062818	36460981	0.933394	0.0666065	3662	PRJNA299897
6	Ophiothrix	spiculata	specimen consumed in study	47255758	44667610	0.945231	0.0547689	8118	PRJNA299898
7	Pteraster	tesselatus	SIO-BIC E6724	63162964	59909679	0.948494	0.0515062	46531	PRJNA299398
8	Synapta	maculata	FLMNH 11293	67842766	64670226	0.953237	0.0467631	5309	PRJNA299890
9	Strongylocentrotus	purpuratus	specimen consumed in study	38738340	35769091	0.923351	0.0766488	6885	PRJNA299888
10	Pisaster	ochraceus	SIO-BIC E6726	88987394	85025177	0.955474	0.0445256	37807	PRJNA299406
11	Psolus	sp.	SIO-BIC E6832	69815772	66794601	0.956727	0.0432735	24634	PRJNA299550
12	Stichopus	chloronotus	FLMNH 11289	80227376	76995813	0.95972	0.0402801	17953	PRJNA299896
13	Oligometra	serripinna	SIO-BIC E4711	87318994	84008407	0.962086	0.0379137	55472	PRJNA299887
14	Democrinus	brevis	SIO-BIC E4759	51874816	49975324	0.963383	0.0366168	6285	PRJNA299465
19	Peribolaster	folliculatus	SIO-BIC E4754	77608578	74006052	0.953581	0.0464192	16927	PRJNA299409
20	Psilaster	charcoti	SIO-BIC E4754	62076466	59370692	0.956412	0.0435878	24055	PRJNA299410
21	Labidiaster	annulatus	SIO-BIC E4756	88022282	84184087	0.956395	0.0436048	35615	PRJNA299414
22	Remaster	gourdoni	SIO-BIC E4757	55504406	53433302	0.962686	0.0373142	18288	PRJNA299412
23	Gephyrocrinus	messingi	SIO-BIC E4427	47932756	46184392	0.963525	0.0364753	8950	PRJNA300546
25	Luidia	clathrata	SIO-BIC E6744	60248000	50001997	0.829936	0.170064	36915	PRJNA299463
26	Henricia	leviuscula	SIO-BIC E5597	61618432	50637189	0.821786	0.178214	47492	PRJNA299471
27	Astropecten	duplicatus	SIO-BIC E6745	58536934	47996898	0.819942	0.180058	42051	PRJNA299417
28	Glabraster	antarctica	SIO-BIC E5520	54906620	45521873	0.829078	0.170922	28408	PRJNA299415
29	Asteropsis	carinifera	KSORC-000276	55750932	46359435	0.831545	0.168455	25973	PRJNA299419
30	Peribolaster	folliculatus	SIO-BIC E4754	40810648	33914958	0.831032	0.168968	22319	PRJNA299409
31	Cheiraster	sp.	SIO-BIC E4758	30190658	25463134	0.843411	0.156589	325	PRJNA299420
32	Odinella	nutrix	SIO-BIC E4241	40650604	33577253	0.825996	0.174004	312	PRJNA299897
33	Ptilometra	australis	SIO-BIC E4720	52898308	43969637	0.831211	0.168789	33084	PRJNA299466
34	Cenolia	trichoptera	SIO-BIC E6767	41085524	33986308	0.827209	0.172791	11658	PRJNA299468
35	Phrixometra	nutrix	SIO-BIC E6829	56526242	47416953	0.838848	0.161152	4923	PRJNA299469
36	Isometra	vivipara	SIO-BIC E5696	63688704	52768945	0.828545	0.171455	27204	PRJNA299411
37	Promachocrinus	kerguelensis	SIO-BIC E4881	42324150	34284514	0.810046	0.189954	8011	PRJNA299478
38	Arbacia	punctulata	SIO-BIC E6740	37971266	31511066	0.829866	0.170134	13324	PRJNA299547
39	Eucidaris	tribuloides	SIO-BIC E6742	38230910	31760367	0.830751	0.169249	6939	PRJNA299418
40	Dendraster	excentricus	SIO-BIC E5640	59537456	50012042	0.84001	0.15999	4619	PRJNA299549
41	Psolus	sp.	SIO-BIC E5792	70942058	58839139	0.829397	0.170603	16398	PRJNA299550
42	Paelopatides	sp.	SIO-BIC E5609	62013488	52263682	0.842779	0.157221	12286	PRJNA299551
43	Abyssocucumis	cf. albatrossi	SIO-BIC E6816	47221102	39642599	0.83951	0.16049	12309	PRJNA299552
44	Pseudostichopus	sp.	SIO-BIC E6363	38720764	32877879	0.849102	0.150898	2464	PRJNA299883
45	Molpadia	granulata	SIO-BIC E5790	46380306	39577018	0.853315	0.146685	3793	PRJNA299464
46	Synallactes	sp.	SIO-BIC E5607	55160390	46385880	0.840927	0.159073	10124	PRJNA299885
47	Astrophyton	muricatum	SIO-BIC E6741	52762224	43885881	0.831767	0.168233	11730	PRJNA299886
48	Ophioderma	brevispina	SIO-BIC E6743	55865966	47238004	0.84556	0.15444	11757	PRJNA299887
	SIO-BIC	Scripps Insitution of Oceanography, Benthic Invertebrate Collection
	KSORC	Korea South Pacific Ocean Research Center (Chuuk)
	FLMNH	Florida Museum of Natural History
